# Supplementary material for: Exploring Complementary Medicine Usage, Consumer Perceptions, and Impact of Label Warnings: A Cross-Sectional Study in Melbourne, Australia
Source: Pharmacy (Basel). 2025 Apr 27;13(3):61. doi: 10.3390/pharmacy13030061 (PMC12101403; doi:10.3390/pharmacy13030061)
Supplement: Supplementary file 1 [file pharmacy-13-00061-s001.zip]

Archive with 1 entries (1 files):
- pharmacy-3536967-supplementary.pdf
